# Supplementary material for: Whole exome sequencing of high-risk neuroblastoma identifies novel non-synonymous variants
Source: PLoS One. 2022 Aug 29;17(8):e0273280. doi: 10.1371/journal.pone.0273280 (PMC9423626; doi:10.1371/journal.pone.0273280)
Supplement: S7 Table — TAF = "Fraction of tumor alternate allele reads on the plus strand (TAP/(TAP+TAM))"; *, relapse. (XLSX) [file pone.0273280.s007.xlsx]

## Sheet: TAF
S7 Table. Tumor allele frequency (TAF) for detected genes.
Tier 2	Patient ID	Gene name	TAF [%]
	12	ALK	50
	22	ALK	59
	23*	ALK	57
	12	FLT3	67
	16	KRAS	52
	17*	PIK3CA	49
Tier 3 Primary tumor
	1	GLIPR1	45
		DLC1	54
		BTG1	45
		PRUNE2	49
		PRKDC	39
		MUC2	42
		MUC2	47
		MAP2K4	58
		CREBBP	36
		ZFHX3	50
		FBLN1	56
		TCHP	45
		FBP1	49
		DMD	50
		AKR1B10	47
		MYCL	51
		MYBL1	46
		NUAK1	50
		EHMT2	45
		CDH2	57
		ITGB1	48
		IQGAP1	45
		LMO3	58
		USP15	54
		MN1	51
		PDGFB	53
		WNT10A	50
		IRS2	50
		G6PD	54
	4	STAG2	47
		SETBP1	66
		EIF3A	32
	5	DKK1	81
		FASN	53
		OTX2	29
	7	FAS	67
		RP1	31
		AFP	42
		HOXA1	65
	9	PHLPP1	19
		ALK	59
	11	TP53	50
		BCL6B	43
		MAP2K7	67
		HMMR	54
		PGR	17
	12	PRUNE2	69
		KANK1	40
		E2F2	29
		PHLPP1	37
		CDH11	33
		CBX4	47
		SUSD2	47
		RIT1	40
		MCC	67
		SUN2	62
		DMD	36
		ROS1	44
		ERBB3	46
		MYBL2	45
		KIF14	40
		USP6	67
		TNK2	60
		ATF7IP	38
		MMP9	60
		UBD	50
		DBH	27
	13	USP39	75
	14	PLXNC1	54
	16	NFKB1	45
	17	DMBT1	50
		PHF20	45
		ABCA2	51
		WDR7	52
		FCRL1	48
		AP3S1	61
		ISOC2	48
		OPLAH	44
		ODF2	47
		UBQLN2	65
		COL5A1	52
		MTNR1B	50
		PSD3	51
		ALMS1	46
		DSE	60
		UNC13A	52
		MAP7D1	51
		RETSAT	54
		WDR75	58
		TMEM14B	50
		WDR91	51
		ZNRF4	51
		IGLJ3	47
	18	MEF2D	41
		RP1	50
		SULF2	60
	20	TP53BP1	48
		ALK	51
		RSF1	45
Tier 3 Relapses
	1	CDC73	71
		INPP4B	27
		TMPRSS11A	8
		KANK1	52
		PRKDC	14
		PTPN13	57
		PML	48
		DNMT3A	55
		AKT1	52
		PRSS21	28
		PLK2	37
		PLK2	14
		SULF1	82
		ZFHX3	63
		FBLN1	72
		LMO7	53
		PCDH20	62
		NOTCH3	86
		ARHGAP10	33
		FBP1	37
		PHLDA2	25
		MAPK7	48
		MYCL	47
		RET	56
		NUP214	33
		IRF4	46
		PHGDH	33
		CTTN	9
		CDH2	65
		WBP2	32
		GTPBP4	36
		EIF3A	33
		ITGB1	56
		LMO3	83
		USP15	43
		KDM5C	39
		FOXC1	45
		WNT10A	67
		GLI3	53
		MEF2C	25
	6	DLEC1	47
		ZEB2	45
		SMARCA2	40
		BACH2	67
		MEF2D	22
		ALOX15	53
		FOXQ1	47
		RELB	44
		IRS1	48
	7 *	VWa5A	6
		DUSP10	47
		NR1H4	53
		TES	54
		MED12	57
		MET	62
	7 **	TUSC2	55
		DUSP10	48
		LIF	56
		NR1H4	52
		MED12	53
		TGFB1	52
		ADAR	6
	17	ING1	48
		TUSC3	64
		USP9X	54
		PTPRJ	50
		PTPRG	53
		NOTCH2	59
		FOXM1	48
		PELP1	63
		SMYD3	47
		RET	56
		MED12	54
		HK2	48
		RAB22A	43
		AHI1	59
	23	ESRP1	34
		GLI2	54
		SLC2A1	47
		EIF3	58
Non-synonymous variants
	1	RHBG	47
	12		38
	1	SHROOM3	47
	12		50/43
	1	TTN	53
	12		55
	1	FLG	52
	5		27
	1	UTRN	42
	4		49
	5	HLA-DRB1	44
	12		58
	7	OR6C68	46/35
	12		40/44
	11	XIRP2	43
	12		40
	14	TMEM14B	50
	17		50
*, relapse.
TAF, Fraction of tumor alternate allele reads on the plus strand (TAP/(TAP+TAM)). The variant allele frequency (also known as variant allele fraction) (1).
Reference: 1. He Max M, Li Q, Yan M, Cao H, Hu Y, He KY, Cao K, Li Marilyn M, Wang K. Variant Interpretation for Cancer (VIC): a computational tool for assessing clinical impacts of somatic variants. Genome Med. 2019;11:53.
